# Supplementary material for: Factors influencing bone mineral density in hyperparathyroidism phenotypes: a prospective study
Source: Front Endocrinol (Lausanne). 2025 May 28;16:1562340. doi: 10.3389/fendo.2025.1562340 (PMC12151838; doi:10.3389/fendo.2025.1562340)
Supplement: Supplementary Table 1 — Imaging and surgical characteristics of the patients included in the study. [file Table1.xlsx]

## Sheet: Feuille 1
Suppl. Table 1
Variable	N	Value
Glands identified on cervical US
0	13	12.5%, 95%CI (6.9% - 19%)
1	87	83.7%, 95%CI (71.6% - 86.5%)
2	6	5.8%, 95%CI (2.3% - 11%)
3	2	1.9%, 95%CI (0.4% - 5.8%)
6	1	1%, 95%CI (0.1% - 4.2%)
Glands identified on scintigraphy
0	17	16.3%, 95%CI (9.7% - 23.3%)
1	85	81.7%, 95%CI (69.5% - 85%)
2	6	5.8%, 95%CI (2.3% - 11%)
3	1	1%, 95%CI (0.1% - 4.2%)
Other imaging modalities	3	2.9%, 95%CI (1.5% - 13.4%)
Discordant imaging results	38	36.5%, 95%CI (26.4% - 44.1%)
Discordant gland localization	31	29.8%, 95%CI (20.6% - 37.4%)
Multiple nodules	19	18.2%, 95%CI (11.2% - 25.4%)
Bilateral surgical exploration	37	35.6%, 95%CI (25.6% - 43.2%)
Glands identified at surgery
1	63	60.6%, 95%CI (48.4% - 66.8%)
2	17	16.3%, 95%CI (9.7% - 23.3%)
3	8	7.7%, 95%CI (3.5% - 13.4%)
4	21	20.2%, 95%CI (12.7% - 27.4%)
Gland weight (kilograms)	108	0.503 [IQR 0.212;1.01]
Glands removed
1	84	80.8%, 95%CI (68.5% - 84.2%)
2	18	17.3%, 95%CI (10.5% - 24.3%)
3	7	6.7%, 95%CI (2.9% - 12.2%)
Histology
Adenoma	78	75%, 95%CI (62.6% - 79.4%)
Double adenoma	8	7.8%, 95%CI (3.5% - 13.4%)
Hyperplasia	23	22.1%, 95%CI (14.3% - 29.5%)
