# Supplementary material for: Factors influencing bone mineral density in hyperparathyroidism phenotypes: a prospective study
Source: Front Endocrinol (Lausanne). 2025 May 28;16:1562340. doi: 10.3389/fendo.2025.1562340 (PMC12151838; doi:10.3389/fendo.2025.1562340)
Supplement: Supplementary Table 2 — IC 95% difference in T-score and bone density for spine, left hip, left femur and radius. Cohen's d uses the sample standard deviation of the mean difference adjusted by the correlation between measures. Hedges' correction uses the sample standard deviation of the mean difference adjusted by the correlation between measures, plus a correction factor. [file Table2.xlsx]

## Sheet: Feuille 1 - Supplementary Table
Supplementary Table 2
Paired Samples Effect Sizes
		Point Estimate	95% Confidence Interval
			Lower	Upper
Postoperative bone density spine - Preoperative bone density spine	Cohen's d	0.165314	0.0733598	0.257267
	Hedges' correction	0.164058	0.0728024	0.255313
Postoperative bone density hip left - Preoperative bone density hip left	Cohen's d	0.105251	0.00932233	0.201179
	Hedges' correction	0.104435	0.00925003	0.199619
Postoperative bone density femur left - Preoperative bone density femur left	Cohen's d	0.175005	0.0746535	0.275356
	Hedges' correction	0.173633	0.0740685	0.273198
Postoperative bone density radius - Preoperative bone density radius	Cohen's d	-0.0629748	-0.159548	0.0335989
	Hedges' correction	-0.0621419	-0.157438	0.0331546
Postoperative bone density spine T-score - Preoperative bone density spine T-score	Cohen's d	0.194305	0.106641	0.281968
	Hedges' correction	0.192813	0.105823	0.279804
Postoperative bone density hipleft_T-score - Preoperative bone density hipleft_T-score	Cohen's d	0.0868137	-0.0148637	0.188491
	Hedges' correction	0.0861405	-0.0147484	0.187029
Postoperative bone density femur left T-score - Preoperative bone density femur left T-score	Cohen's d	0.174532	0.0957862	0.253278
	Hedges' correction	0.173164	0.0950356	0.251293
Postoperative bone density radius T-score - Preoperative bone density radius T-score	Cohen's d	-0.0424379	-0.181602	0.0967264
	Hedges' correction	-0.0418766	-0.1792	0.0954472
